# Supplementary material for: Impact of EVOH, Ormocer® Coating, and Printed Labels on the Recyclability of Polypropylene for Packaging Applications
Source: Polymers (Basel). 2025 Dec 17;17(24):3332. doi: 10.3390/polym17243332 (PMC12737107; doi:10.3390/polym17243332)
Supplement: Supplementary file 1 [file polymers-17-03332-s001.zip]

Archive with 1 entries (1 files):
- polymers-3973750-supplementary.pdf
